# Supplementary material for: Exploiting the Invasive Alga Rugulopteryx okamurae for the Synthesis of Metal Nanoparticles and an Investigation of Their Antioxidant Properties
Source: Mar Drugs. 2025 Dec 15;23(12):479. doi: 10.3390/md23120479 (PMC12734819; doi:10.3390/md23120479)
Supplement: Supplementary file 1 [file marinedrugs-23-00479-s001.zip]

Archive with 1 entries (1 files):
- marinedrugs-3899479-supplementary.pdf
